# Supplementary material for: Subcutaneous Immunization of Leishmania HSP70-II Null Mutant Line Reduces the Severity of the Experimental Visceral Leishmaniasis in BALB/c Mice
Source: Vaccines (Basel). 2020 Mar 23;8(1):141. doi: 10.3390/vaccines8010141 (PMC7157689; doi:10.3390/vaccines8010141)
Supplement: Supplementary file 1 [file vaccines-08-00141-s001.zip]

Archive with 6 entries (5 files):
- Supplementary/
- Supplementary/SupplFig1.pdf
- Supplementary/SupplFig2.pdf
- Supplementary/SupplFig3.pdf
- Supplementary/SupplFig4.pdf
- Supplementary/SupplFig5.pdf
